# Supplementary material for: Identification and characterization of locus-specific methylation patterns within novel loci undergoing hypermethylation during breast cancer pathogenesis
Source: Breast Cancer Res. 2014 Feb 3;16(1):R17. doi: 10.1186/bcr3612 (PMC3978461; doi:10.1186/bcr3612)
Supplement: Additional file 2 — List of the differentially methylated regions obtained after processing of microarray data as described in the Methods section. [file bcr3612-S2.xlsx]

## Sheet: Tumor-Control
CHROMOSOME	PEAK_START	PEAK_END	PEAK_SCORE (differentail score)	Name
chr11	32411163	32412068	4.61	WIT1
chr11	32411163	32412068	4.61	WT1
chr14	60043708	60044400	4.34	SIX6
chr12	128953071	128953491	4.03	TMEM132D
chr3	173649603	173650413	4	GHSR
chr3	148613243	148613770	3.95	ZIC1
chr17	47589749	47590624	3.94	CA10
chr14	36193150	36193745	3.81	BC008699
chr14	36193150	36193745	3.81	LOC644719
chr6	10663967	10664842	3.8	GCNT2
chr17	32371134	32373317	3.79	LHX1
chr14	36061405	36062948	3.77	BX161496
chr14	36061405	36062948	3.77	TITF1
chr6	108591722	108592697	3.74	NR2E1
chr7	27137246	27137746	3.64	HOXA3
chr7	27137246	27137746	3.64	HOXA4
chr4	75449239	75449624	3.63	EREG
chr16	22731882	22732562	3.61	HS3ST2
chr4	41447399	41448109	3.6	PHOX2B
chr12	45510877	45511582	3.6	SLC38A4
chr12	104000881	104001795	3.54	ALDH1L2
chr8	67252979	67253569	3.54	CRH
chr10	101283301	101284317	3.54	NKX2-3
chr10	124892545	124893060	3.45	HMX2
chr11	17698667	17698957	3.45	MYOD1
chr16	65592938	65593348	3.44	FLJ37464
chr5	36026680	36027285	3.44	UGT3A1
chr9	71475770	71476545	3.43	APBA1
chr6	78228956	78230451	3.42	HTR1B
chr12	6533269	6534466	3.4	CAGH1
chr12	6533269	6534466	3.4	HOM-TES-103
chr5	140495288	140495788	3.4	PCDHB5
chr21	32704840	32705040	3.35	C21orf63
chr20	24399035	24399867	3.34	C20orf39
chr8	72917179	72917699	3.33	MSC
chr5	134394380	134394670	3.31	FLJ23312
chr5	134394380	134394670	3.31	PITX1
chr19	59102698	59103393	3.3	CACNG7
chr1	211191685	211191975	3.3	FLJ12505
chr19	59102698	59103393	3.3	PRKCG
chr22	17659931	17660106	3.27	CLTCL1
chr13	27265514	27265794	3.27	GSH1
chr9	19779249	19779814	3.27	SLC24A2
chr9	115423696	115423980	3.25	FLJ31713
chr5	75413376	75413891	3.25	SV2C
chr1	179721172	179721940	3.24	CACNA1E
chr13	57104069	57105349	3.24	PCDH17
chr1	235273054	235273424	3.24	RYR2
chr2	236743304	236743624	3.22	GBX2
chr17	828082	828492	3.21	NXN
chr18	53255130	53255757	3.21	ONECUT2
chr5	140778000	140778690	3.21	PCDHGA1
chr5	140778000	140778690	3.21	PCDHGA10
chr5	140778000	140778690	3.21	PCDHGA11
chr5	140778000	140778690	3.21	PCDHGA2
chr5	140778000	140778690	3.21	PCDHGA3
chr5	140778000	140778690	3.21	PCDHGA4
chr5	140778000	140778690	3.21	PCDHGA5
chr5	140778000	140778690	3.21	PCDHGA6
chr5	140778000	140778690	3.21	PCDHGA7
chr5	140778000	140778690	3.21	PCDHGA8
chr5	140778000	140778690	3.21	PCDHGA9
chr5	140778000	140778690	3.21	PCDHGB1
chr5	140778000	140778690	3.21	PCDHGB2
chr5	140778000	140778690	3.21	PCDHGB3
chr5	140778000	140778690	3.21	PCDHGB4
chr5	140778000	140778690	3.21	PCDHGB5
chr5	140778000	140778690	3.21	PCDHGB6
chr5	140778000	140778690	3.21	PCDHGB7
chr1	75368715	75369210	3.2	LHX8
chr7	24291352	24291947	3.19	NPY
chr16	156813	157108	3.18	HBM
chr14	20560650	20561475	3.18	NDRG2
chr20	21444747	21445668	3.18	NKX2-2
chr2	50426999	50427199	3.18	NRXN1
chr2	182250967	182251792	3.17	NEUROD1
chr7	96490885	96491770	3.16	DLX5
chr20	22514845	22515220	3.14	FOXA2
chr8	31616624	31617009	3.14	LOC653104
chr8	31616624	31617009	3.14	NRG1
chr4	19864064	19864934	3.14	SLIT2
chr7	127595517	127596047	3.12	LOC646893
chr2	160835488	160835988	3.11	C2orf12
chr17	59958730	59958930	3.1	CCDC45
chr17	59958730	59958930	3.1	DKFZp686H24132
chr6	146392318	146392638	3.1	GRM1
chr9	37028327	37028466	3.09	PAX5
chr5	156934061	156934776	3.07	ADAM19
chr12	5022380	5022870	3.07	KCNA5
chr19	40020833	40021428	3.06	FLJ43870
chr20	10146277	10146877	3.06	SNAP25
chr20	52526291	52526366	3.05	DOK5
chr5	174079722	174080213	3.05	MSX2
chr10	50490581	50491481	3.04	CHAT
chr8	119093225	119093545	3.04	EXT1
chr11	6298346	6298916	3.04	PRKCDBP
chr10	50490581	50491481	3.04	SLC18A3
chr11	111287190	111287515	3.03	C11orf52
chr11	111287190	111287515	3.03	CRYAB
chr11	111287190	111287515	3.03	HSPB2
chr11	111287190	111287515	3.03	LOC644338
chr1	181652686	181653381	3.03	NMNAT2
chr14	21074398	21074593	3.03	SALL2
chr2	222870341	222871266	3.02	FLJ32447
chr17	10043312	10043587	3.02	GAS7
chr7	2768335	2769003	3.02	GNA12
chr19	40463155	40463655	3.02	HAMP
chr2	222870341	222871266	3.02	PAX3
chr19	40463155	40463655	3.02	USF2
chr9	103538918	103539818	3.01	GRIN3A
chr6	26126103	26126213	3.01	HIST1H1A
chr6	26126103	26126213	3.01	HIST1H3A
chr6	26126103	26126213	3.01	HIST1H4A
chr12	46864599	46864769	3.01	LOC387856
chr11	19323749	19324649	3.01	NAV2
chr2	139253707	139254002	3.01	NXPH2
chr14	60190037	60190389	3	SIX1
chr5	150000145	150001035	3	SYNPO
chr1	199729380	199729865	2.99	CSRP1
chr1	199729380	199729865	2.99	FLJ27292
chr1	245562992	245563387	2.99	ZNF496
chr15	43191864	43191934	2.98	DUOX2
chr11	43559226	43559621	2.98	LOC387762
chr15	43191864	43191934	2.98	LOC405753
chr5	50709017	50709641	2.98	LOC642366
chr12	105498434	105499224	2.98	RFX4
chr4	104238846	104239146	2.97	BDH2
chr14	87858403	87859335	2.97	KCNK10
chr17	72216779	72217279	2.97	MXRA7
chrX	107568015	107568525	2.96	COL4A5
chrX	107568015	107568525	2.96	COL4A6
chr8	97240929	97241299	2.96	GDF6
chr2	104837119	104837509	2.96	POU3F3
chr9	76303903	76304904	2.96	RORB
chr5	63292531	63293036	2.94	HTR1A
chr3	15346087	15346392	2.94	SH3BP5
chr2	85216695	85217105	2.94	TCF7L1
chr2	176701580	176701660	2.93	FLJ34815
chr10	26543810	26544130	2.93	GAD2
chr17	44165934	44166952	2.93	HOXB13
chr2	176701580	176701660	2.93	HOXD8
chr12	70953514	70954085	2.93	LOC283392
chr12	70953514	70954085	2.93	TRHDE
chr1	222870927	222871602	2.92	CNIH3
chr3	27739174	27741074	2.92	EOMES
chr3	155629126	155629416	2.92	GPR149
chr5	153839896	153840301	2.92	HAND1
chr17	56830061	56830666	2.92	LOC645722
chr1	147665140	147665510	2.92	RP11-196G18.6
chr1	147665140	147665510	2.92	RP5-998N21.6
chr17	56830061	56830666	2.92	TBX2
chr19	4003912	4004416	2.92	ZBTB7A
chr16	60627264	60628453	2.91	CDH8
chr2	200042682	200042957	2.91	FLJ32063
chr16	19993143	19993633	2.91	GPR139
chr17	8309050	8309125	2.91	NDEL1
chr5	95792839	95794309	2.91	PCSK1
chr3	62331200	62332291	2.91	ZNF312
chr2	135191560	135191970	2.9	DKFZP566N034
chr20	36787344	36787719	2.9	SLC32A1
chr4	82171945	82172150	2.89	BMP3
chr6	127877475	127877540	2.89	C6orf174
chr3	148598024	148598434	2.89	FLJ44632
chr6	338653	339038	2.89	IRF4
chr7	103755449	103755754	2.89	LHFPL3
chr21	33323549	33323844	2.89	OLIG2
chr3	115155448	115155643	2.89	ZDHHC23
chr3	148598024	148598434	2.89	ZIC4
chr4	110442404	110442804	2.88	COL25A1
chr4	5943332	5943742	2.88	CRMP1
chr4	110442404	110442804	2.88	FLJ45231
chr4	158362214	158362704	2.88	GRIA2
chr3	26639524	26640514	2.88	LRRC3B
chr13	69580287	69580577	2.87	KLHL1
chr1	154733381	154733561	2.87	MEF2D
chr19	41604862	41605162	2.87	ZNF545
chr2	73373052	73373552	2.86	EGR4
chr11	20578056	20578241	2.86	SLC6A5
chr1	50663641	50664863	2.85	DMRTA2
chr21	37514660	37514745	2.85	DSCR9
chr19	60353410	60353785	2.85	TNNT1
chr12	13243327	13243452	2.84	EMP1
chr22	44833746	44833826	2.84	LOC150381
chr22	44833746	44833826	2.84	LOC554174
chr13	78074830	78074940	2.84	POU4F1
chr1	226358772	226359367	2.83	C1orf35
chr12	54502049	54502624	2.83	CIP29
chr12	54502049	54502624	2.83	DNAJC14
chr4	11037929	11039617	2.83	HS3ST1
chr2	47652302	47653202	2.83	KCNK12
chr2	47652302	47653202	2.83	LOC440863
chr3	160001158	160001758	2.83	MFSD1
chr14	22377805	22377990	2.83	MMP14
chr3	137353216	137353711	2.83	MSL2L1
chr12	54502049	54502624	2.83	ORMDL2
chr17	55131699	55131879	2.83	PTRH2
chr22	31471456	31471681	2.83	SYN3
chr10	50557137	50557337	2.82	C10orf53
chr1	219118585	219118885	2.82	HLX1
chr3	9909302	9909697	2.82	JAGN1
chr11	61448130	61448434	2.82	RAB3IL1
chr4	154929978	154930593	2.82	SFRP2
chr15	38972247	38972322	2.82	VPS18
chr20	25009470	25009800	2.82	VSX1
chr17	72952358	72953348	2.81	SEP9
chr3	135570860	135571560	2.81	AMOTL2
chr20	41977353	41977423	2.81	C20orf100
chr6	33395199	33395989	2.81	DAXX
chr17	72952358	72953348	2.81	FLJ40589
chr11	93773462	93773577	2.81	GPR83
chr6	34207954	34208434	2.81	GRM4
chr7	27191148	27191676	2.81	HOXA10
chr7	27191148	27191676	2.81	HOXA11
chr15	39060711	39061041	2.81	INOC1
chr1	179147681	179147851	2.81	KIAA1614
chr7	27191148	27191676	2.81	LOC646692
chr10	102750831	102750906	2.81	LZTS2
chr11	31782532	31782722	2.81	PAX6
chr3	12021674	12021770	2.81	SYN2
chr6	33395199	33395989	2.81	ZBTB22
chr7	86111898	86112493	2.8	GRM3
chr12	116282184	116282569	2.8	NOS1
chr5	140836661	140837176	2.8	PCDHGA12
chr5	140836661	140837176	2.8	PCDHGC3
chr2	119630474	119631554	2.79	C1QL2
chr22	44862965	44863050	2.79	FLJ27365
chr5	115325253	115325353	2.79	FLJ35126
chr12	64562002	64562217	2.79	FLJ46874
chr5	115325253	115325353	2.79	FLJ90650
chr18	55038385	55039204	2.79	GRP
chr12	64562002	64562217	2.79	HMGA2
chr12	15366173	15367143	2.79	PTPRO
chr3	134948324	134948544	2.79	TF
chr1	226259509	226259884	2.79	WNT3A
chr7	506066	506166	2.78	BC109246
chr4	108176049	108176159	2.78	DKK2
chr7	506066	506166	2.78	FLJ40140
chr4	186173877	186174207	2.78	HELT
chr5	50715846	50715936	2.78	ISL1
chr20	17157185	17157485	2.78	PCSK2
chr7	506066	506166	2.78	PDGFA
chr1	149852266	149852662	2.78	SNX27
chr5	124107637	124108417	2.78	ZNF608
chr16	65819334	65819839	2.77	FHOD1
chr16	65819334	65819839	2.77	HSPC171
chr5	88220915	88221236	2.77	LOC645370
chr16	65819334	65819839	2.77	LOC653563
chr16	65819334	65819839	2.77	LRRC29
chr2	219534122	219534322	2.76	CDK5R2
chr7	36158095	36158260	2.76	KIAA1706
chr17	70178486	70179081	2.76	RAB37
chr7	135082793	135082918	2.76	UNQ1940
chr19	3047133	3047607	2.75	GNA11
chr12	112385845	112387265	2.75	LHX5
chr19	9469444	9469944	2.75	ZNF560
chr1	111787423	111787608	2.74	WDR77
chr12	117903809	117904799	2.73	KIAA1853
chr20	21634540	21635318	2.73	PAX1
chr1	18830919	18831290	2.73	PAX7
chr14	51805380	51805680	2.73	PTGDR
chr3	187560900	187561290	2.72	DGKG
chr9	99654581	99655061	2.72	FOXE1
chr1	203691379	203691572	2.72	LOC284577
chr6	154402169	154402339	2.72	OPRM1
chr5	132135817	132135947	2.71	SEP8
chr22	41371233	41371333	2.71	ATP5L2
chr7	97749842	97750052	2.71	BC071992
chr7	97749842	97750052	2.71	BRI3
chr22	41371233	41371333	2.71	CYB5R3
chr17	45397285	45398179	2.71	DLX4
chr5	139705459	139705674	2.71	HBEGF
chr4_random	286593	286968	2.71	HMX1
chr9	138231551	138232136	2.71	LHX3
chr8	23618552	23618827	2.71	NKX2-6
chr2	228754700	228754790	2.71	SKIP
chr11	196189	196284	2.7	BET1L
chr9	34447180	34447485	2.7	C9orf25
chr1	206130574	206131294	2.7	CD34
chr7	136205072	136206267	2.7	CHRM2
chr19	50519396	50519581	2.7	CKM
chr9	34447180	34447485	2.7	DNAI1
chr1	50347979	50348299	2.7	ELAVL4
chr20	60486456	60486926	2.7	GATA5
chr6	30630322	30630612	2.7	GNL1
chr7	15691947	15692732	2.7	MEOX2
chr6	30630322	30630612	2.7	PRR3
chr11	196189	196284	2.7	RIC8A
chr11	100958412	100959025	2.7	TRPC6
chr19	61743955	61744360	2.7	ZFP28
chr20	32923306	32923711	2.69	ACSS2
chr10	100165463	100165933	2.69	C10orf33
chr22	40525025	40525225	2.69	FLJ22349
chr10	100165463	100165933	2.69	FLJ41392
chr20	32923306	32923711	2.69	GGTL3
chr2	42874551	42875226	2.69	HAAO
chr7	27162479	27162579	2.69	HOXA7
chr10	100165463	100165933	2.69	HPS1
chr8	125810707	125810797	2.69	MTSS1
chr22	40525025	40525225	2.69	RP5-821D11.2
chr4	122211424	122212034	2.68	FLJ23191
chr6	5944124	5944621	2.68	NRN1
chr5	145698483	145699703	2.68	POU4F3
chr6	152998883	152999283	2.68	SYNE1
chr18	21184144	21184514	2.68	ZNF521
chr18	898629	898929	2.67	ADCYAP1
chr2	219744683	219745183	2.67	C2orf24
chr9	123091051	123091280	2.67	C9orf31
chr12	4249430	4249910	2.67	CCND2
chr5	134942072	134942257	2.67	CXCL14
chr2	219744683	219745183	2.67	FLJ43131
chr14	85066142	85068156	2.67	FLRT2
chr9	123091051	123091280	2.67	GSN
chr14	85066142	85068156	2.67	LOC646919
chr11	58099422	58099602	2.67	LPXN
chr2	112370695	112370865	2.67	MERTK
chr11	20646416	20647227	2.67	NELL1
chr6	137856927	137857117	2.67	OLIG3
chr8	109163546	109163871	2.67	RSPO2
chr2	219744683	219745183	2.67	SLC23A3
chr11	58099422	58099602	2.67	ZFP91
chr8	56177900	56178470	2.66	BC106028
chr6	40662223	40662538	2.66	BC109041
chr14	23845406	23845516	2.66	CIDEB
chr2	124499749	124499839	2.66	CNTNAP5
chr5	79900157	79900357	2.66	DP58
chr7	27204967	27205177	2.66	HOXA13
chr6	40662223	40662538	2.66	LRFN2
chr14	23845406	23845516	2.66	LTB4R2
chr7	8441333	8442041	2.66	NXPH1
chr12	47660366	47661051	2.66	WNT1
chr8	56177900	56178470	2.66	XKR4
chr1	227635266	227635991	2.65	ACTA1
chr1	17773561	17773666	2.65	ARHGEF10L
chr6	56220223	56220293	2.65	COL21A1
chr12	73886852	73887067	2.65	KCNC2
chr6	30760681	30760996	2.65	KIAA1949
chr15	50867415	50867905	2.65	ONECUT1
chr3	188870523	188871033	2.65	SST
chr6	149111279	149111464	2.65	UST
chr20	6698421	6698916	2.64	BMP2
chr6	43127640	43127765	2.64	CUL7
chr2	219904944	219905569	2.64	DQ227570
chr1	238322222	238322537	2.64	FMN2
chr1	152011958	152012053	2.64	INTS3
chr6	142451289	142451422	2.64	NMBR
chr2	160973098	160973288	2.64	RBMS1
chr2	219904944	219905569	2.64	RESP18
chr1	152011958	152012053	2.64	SLC27A3
chr1	232108336	232108536	2.64	SLC35F3
chr6	52548027	52548937	2.64	TRAM2
chr20	44575285	44575395	2.64	ZNF334
chr12	119647115	119647290	2.63	ACADS
chr4	94969433	94970128	2.63	ATOH1
chr16	28799509	28800014	2.63	ATP2A1
chr4	76774681	76775301	2.63	CDKL2
chr2	28491323	28491628	2.63	FOSL2
chr1	6561459	6561759	2.63	HKR3
chr22	41685350	41685460	2.63	PACSIN2
chr7	32076603	32076688	2.63	PDE1C
chr3	128226450	128226545	2.63	PLXNA1
chr8	54951714	54954014	2.63	RGS20
chr17	19998898	19999213	2.63	SPECC1
chr1	6561459	6561759	2.63	TAS1R1
chr14	60022136	60022206	2.62	C14orf39
chr1	38002888	38002968	2.62	EPHA10
chr5	3650870	3651195	2.62	IRX1
chr17	37585757	37586256	2.62	KCNH4
chr15	65903010	65903429	2.62	LBXCOR1
chr7	78919639	78920030	2.62	LOC402560
chr7	78919639	78920030	2.62	MAGI2
chr8	24869777	24870157	2.62	NEFL
chr20	4928957	4929047	2.62	SLC23A2
chr10	73780340	73780510	2.61	DNAJB12
chr7	37922110	37922335	2.61	EPDR1
chr12	51173762	51173872	2.61	KRT6A
chr12	51173762	51173872	2.61	KRT6C
chr9	125811044	125811516	2.61	LHX2
chr1	160259401	160259471	2.61	OLFML2B
chr7	37922110	37922335	2.61	SFRP4
chr20	3616961	3617063	2.61	SIGLEC1
chr14	98782928	98783138	2.6	BCL11B
chr2	68399082	68399182	2.6	C2orf32
chr1	156417394	156417964	2.6	CD1D
chr11	20136976	20138661	2.6	DBX1
chr4	5760308	5760818	2.6	EVC
chr4	5760308	5760818	2.6	EVC2
chr17	35855232	35855427	2.6	IGFBP4
chr1	45734420	45734605	2.6	LOC126661
chr7	121733668	121734053	2.6	LOC389549
chr1	45734420	45734605	2.6	MMACHC
chr14	51604543	51605223	2.6	NID2
chr17	44157414	44158084	2.6	PRAC
chr21	36990492	36991491	2.6	SIM2
chr1	45734420	45734605	2.6	TESK2
chr19	62787465	62788155	2.6	ZIK1
chr1	153490049	153490929	2.59	C1orf2
chr1	9891	10461	2.59	FLJ25222
chr2	218832530	218832900	2.59	GPBAR1
chr2	176652364	176652666	2.59	LOC344191
chr10	102499240	102499425	2.59	LOC644690
chr1	9891	10461	2.59	MGC52000
chr10	102499240	102499425	2.59	PAX2
chr13	60885682	60886182	2.59	PCDH20
chr11	65161671	65162196	2.59	PCNXL3
chr11	65161671	65162196	2.59	SIPA1
chr3	13894219	13894524	2.59	WNT7A
chr2	119322147	119322762	2.58	EN1
chr17	4782490	4782695	2.58	RNF167
chr17	4782490	4782695	2.58	SLC25A11
chr8	118216120	118216220	2.58	SLC30A8
chr9	134446442	134446647	2.57	BARHL1
chr2	160467953	160468428	2.57	FLJ43499
chr1	110011745	110012115	2.57	GSTM2
chr2	160467953	160468428	2.57	LY75
chr4	147780160	147781370	2.57	POU4F2
chr15	73038580	73038680	2.57	RPP25
chr17	67624987	67625167	2.57	SOX9
chr8	60192585	60192775	2.57	TOX
chr5	178702855	178703055	2.56	ADAMTS2
chr20	61107022	61107396	2.56	BHLHB4
chr9	21958753	21959038	2.56	CDKN2A
chr12	75798027	75798102	2.56	CSRP2
chr11	19220286	19220711	2.56	E2F8
chr2	222143551	222143961	2.56	EPHA4
chr5	147786460	147786680	2.56	FBXO38
chr16	3450080	3450190	2.56	FLJ14154
chr11	110917172	110917572	2.56	FLJ39606
chr12	48306136	48306321	2.56	FLJ41359
chr9	34637498	34638078	2.56	GALT
chr5	94981461	94981541	2.56	GPR150
chr11	110917172	110917572	2.56	LAYN
chr5	43053833	43054333	2.56	LOC646887
chr19	7503888	7504193	2.56	MCOLN1
chr9	21958753	21959038	2.56	MTAP
chr19	7503888	7504193	2.56	NTE
chr4	111762337	111762704	2.56	PITX2
chr12	48306136	48306321	2.56	PRPF40B
chr12	119185221	119185696	2.56	PXN
chr3	126317582	126317792	2.56	SLC12A8
chr2	106868646	106869051	2.56	ST6GAL2
chr10	102884465	102884575	2.56	TLX1
chr7	100595909	100596294	2.56	VGF
chr16	21925864	21925929	2.55	C16orf52
chr11	118473827	118473922	2.55	DPAGT1
chr7	153214273	153214483	2.55	DPP6
chr11	118473827	118473922	2.55	H2AFX
chr9	34642609	34642979	2.55	IL11RA
chr7	153214273	153214483	2.55	LOC653748
chr7	128217662	128218052	2.55	NAG6
chr9	77696971	77697141	2.55	PCSK5
chr17	44662239	44662559	2.55	PHOSPHO1
chr1	119331323	119331633	2.55	TBX15
chr18	10443776	10443861	2.54	APCDD1
chr8	139577671	139577966	2.54	C8ORFK32
chr3	2116469	2116749	2.54	CNTN4
chr19	11453004	11453694	2.54	ELAVL3
chr5	176912560	176912670	2.54	FLJ10404
chr5	176912560	176912670	2.54	LOC653307
chr1	13783548	13784160	2.54	PDPN
chr12	109666256	109666456	2.54	PPP1CC
chr8	27905884	27905984	2.54	SCARA5
chr15	43265493	43265663	2.54	SHF
chr7	116751788	116752258	2.54	WNT2
chr7	99514578	99514713	2.54	ZNF3
chr1	170077961	170078161	2.53	DNM3
chr18	65220105	65220200	2.53	DOK6
chr17	35759186	35759371	2.53	FLJ41057
chr20	44072087	44073187	2.53	MMP9
chr1	154912535	154912615	2.53	NES
chr14	36201664	36202444	2.53	PAX9
chr17	35759186	35759371	2.53	RARA
chr18	55086230	55086300	2.53	RAX
chr9	102832259	102832484	2.53	RP11-35N6.1
chr14	24587738	24587866	2.53	STXBP6
chr17	21055796	21056076	2.53	TMEM11
chr1	208009772	208010077	2.53	TRAF3IP3
chr17	74541857	74541947	2.52	C1QTNF1
chr3	144320193	144320996	2.52	CHST2
chr4	166097681	166097751	2.52	FLJ31659
chr17	14140794	14140884	2.52	HS3ST3B1
chr19	54617980	54618850	2.52	LOC645971
chr11	30562416	30563039	2.52	MPPED2
chr6	30687214	30687524	2.52	PPP1R10
chr19	54617980	54618850	2.52	TIP39
chr3	50370875	50371070	2.52	TMEM115
chr4	166097681	166097751	2.52	TRIM61
chr11	133650798	133650988	2.51	FLJ41667
chr11	133650798	133650988	2.51	FLJ90231
chr3	186354803	186355223	2.51	LOC285382
chr11	76167364	76167534	2.51	LRRC54
chr20	34605037	34605212	2.51	MYL9
chr19	18196808	18197177	2.51	PDE4C
chr9	78819192	78820097	2.51	RP11-159H20.4
chr11	57122908	57123808	2.51	SERPING1
chr9	72066228	72066528	2.51	SMC5L1
chr3	138021547	138022017	2.51	TMEM22
chr3	51986167	51986737	2.5	ABHD14A
chr3	51986167	51986737	2.5	ABHD14B
chr8	41575627	41575727	2.5	AGPAT6
chr12	112108863	112108948	2.5	C12orf52
chr12	56229505	56229990	2.5	DCTN2
chr12	112108863	112108948	2.5	DDX54
chr20	57308411	57308776	2.5	EDN3
chrX	113724710	113724840	2.5	HTR2C
chr12	56229505	56229990	2.5	KIF5A
chr11	65777558	65777858	2.5	KLC2
chrX	113724710	113724840	2.5	LOC653062
chr6	32041365	32041430	2.5	SKIV2L
chr10	97230124	97230229	2.5	SORBS1
chr3	49565655	49565960	2.49	BSN
chr16	47871506	47872777	2.49	CBLN1
chr9	121171721	121172101	2.49	DBC1
chr5	127900268	127900358	2.49	FBN2
chr17	72934823	72934903	2.49	FLJ12190
chr16	1907135	1907465	2.49	HS3ST6
chr2	96354499	96354774	2.49	KIAA1754L
chr6	4551864	4551944	2.49	KU-MEL-3
chr17	72934823	72934903	2.49	LOC643283
chr5	127900268	127900358	2.49	LOC644882
chr9	42709188	42709303	2.49	LOC653353
chr14	36122149	36122239	2.49	NKX2-8
chr17	55854469	55854689	2.48	C17orf64
chr14	73775146	73775331	2.48	CHX10
chr19	55918541	55919011	2.48	CLEC11A
chr2	131230612	131231007	2.48	FLJ38377
chr3	129687750	129687950	2.48	GATA2
chr19	18357214	18357284	2.48	GDF15
chr10	71870422	71870992	2.48	NODAL
chr10	103336770	103336875	2.48	POLL
chr2	27457199	27458104	2.48	PPM1G
chr19	57387059	57387174	2.48	PPP2R1A
chr11	45123691	45123786	2.48	PRDM11
chr10	103336770	103336875	2.48	RP11-529I10.4
chr2	27457199	27458104	2.48	ZNF513
chr22	19079709	19079779	2.48	ZNF74
chr17	6861178	6861378	2.47	C17orf49
chr3	49037828	49038203	2.47	DALRD3
chr17	45777610	45777910	2.47	FLJ44644
chr3	49037828	49038203	2.47	IMPDH2
chr17	6861178	6861378	2.47	MGC71993
chr2	19420456	19420961	2.47	OSR1
chrY	515265	515450	2.47	SHOX
chr7	150600333	150600633	2.47	SMARCD3
chr17	45777610	45777910	2.47	XYLT2
chr2	69721635	69721700	2.46	AAK1
chr20	57019524	57019726	2.46	CTSZ
chr11	124295466	124295686	2.46	FLJ25530
chr13	90850016	90850091	2.46	GPC5
chr19	47195449	47195831	2.46	GRIK5
chr12	14817964	14818434	2.46	H2AFJ
chr11	124295466	124295686	2.46	HEPN1
chr12	14817964	14818434	2.46	HIST4H4
chr7	156489742	156490742	2.46	HLXB9
chr9	99095204	99095494	2.46	KIAA1529
chr6	130728003	130728333	2.46	KIAA1913
chr4	1391199	1391299	2.46	NKX1-1
chr9	132526804	132528433	2.46	PRDM12
chr3	138962203	138963373	2.46	SOX14
chr6	50790635	50791015	2.46	TFAP2D
chr1	32419634	32419854	2.46	TXLNA
chr7	19150731	19151026	2.45	FERD3L
chr17	41604304	41604404	2.45	KIAA1267
chr8	24827816	24827996	2.45	NEF3
chr7	98083760	98083948	2.45	NPTX2
chr9	134984497	134984572	2.45	RALGDS
chr18	54682767	54682957	2.45	ZNF532
chr5	131623840	131623935	2.44	BC030525
chr8	25960511	25960806	2.44	EBF2
chr8	25960511	25960806	2.44	FLJ26613
chr20	5245546	5245616	2.44	FLJ33544
chr4	8525310	8525535	2.44	FLJ35725
chr1	100776612	100776982	2.44	GPR88
chr4	174686085	174686295	2.44	HAND2
chr12	52624896	52624991	2.44	HOXC13
chr13	27392407	27392978	2.44	IPF1
chr5	259627	259727	2.44	LOC133957
chr4	174686085	174686295	2.44	NBLA00301
chr1	143787402	143787502	2.44	PDE4DIP
chr5	131623840	131623935	2.44	PDLIM4
chr20	5245546	5245616	2.44	PROKR2
chr16	1521946	1522845	2.43	C16orf30
chr1	153556778	153556873	2.43	C1orf104
chr6	28335385	28335510	2.43	C6orf194
chr8	42510712	42510912	2.43	C8orf40
chr1	153556778	153556873	2.43	FDPS
chr12	102968149	102968559	2.43	GLT8D2
chr16	1521946	1522845	2.43	IFT140
chr8	77756702	77758082	2.43	LOC646345
chr1	153556778	153556873	2.43	RUSC1
chr2	119997512	119997612	2.43	SCTR
chr8	42510712	42510912	2.43	SLC20A2
chr3	172229036	172229236	2.43	SLC2A2
chr6	166500144	166500349	2.43	T
chr8	77756702	77758082	2.43	ZFHX4
chr12	50588152	50588322	2.42	ACVRL1
chr1	4616284	4616359	2.42	AJAP1
chr10	25050386	25050703	2.42	ARHGAP21
chr1	154656771	154657483	2.42	C1orf61
chr7	116906258	116906358	2.42	CFTR
chr10	25050386	25050703	2.42	FLJ90108
chr10	95317334	95317534	2.42	GPR120
chr21	38210718	38211116	2.42	KCNJ6
chr22	43270773	43270873	2.42	LDOC1L
chr8	85257154	85257244	2.42	LOC138046
chr12	50588152	50588322	2.42	LOC643645
chr3	115826076	115826446	2.42	LOC653584
chr8	133754408	133754918	2.42	LRRC6
chr20	1826245	1826320	2.42	SIRPA
chr3	142253775	142254345	2.42	SPSB4
chr4	104859557	104859933	2.42	TACR3
chr8	133754408	133754918	2.42	TSLRP
chr3	115826076	115826446	2.42	ZBTB20
chr7	148823756	148824046	2.42	ZNF746
chr21	27261397	27261897	2.41	ADAMTS5
chr17	6620296	6620511	2.41	BIRC4BP
chr1	11674865	11674970	2.41	C1orf187
chr22	36247557	36247762	2.41	CARD10
chr20	33196178	33196368	2.41	EDEM2
chr13	77390456	77390546	2.41	EDNRB
chr17	6620296	6620511	2.41	FBXO39
chr10	14411707	14411922	2.41	FRMD4A
chr10	48058005	48058485	2.41	GDF10
chr11	67108386	67108461	2.41	GSTP1
chr13	28975247	28975522	2.41	KIAA0774
chr17	34117854	34118024	2.41	MLLT6
chr5	76967978	76968113	2.41	OTP
chr8	42183833	42184033	2.41	PLAT
chr1	212790500	212790665	2.41	PTPN14
chr19	8362415	8362630	2.41	RAB11B
chr15	49760642	49760767	2.41	SCG3
chr12	122441276	122441376	2.41	SETD8
chr6	28412565	28412885	2.41	ZNF323
chr1	85820636	85820926	2.4	CYR61
chr1	85820636	85820926	2.4	DDAH1
chr12	131010282	131010412	2.4	EP400
chr20	1319607	1319682	2.4	FKBP1A
chr13	27449545	27450125	2.4	LOC646625
chr7	35259595	35259970	2.4	TBX20
chr10	1768688	1768998	2.39	ADARB2
chr9	132797422	132797787	2.39	FIBCD1
chr1	43690720	43690920	2.39	FLJ38925
chr3	6878353	6878548	2.39	GRM7
chr1	43690720	43690920	2.39	HYI
chr1	43690720	43690920	2.39	KIAA0467
chr5	157104046	157104236	2.39	LSM11
chr15	41605317	41605402	2.39	MAP1A
chr6	99387599	99387879	2.39	POU3F2
chr22	20621252	20621442	2.39	PPM1F
chr4	103489656	103489764	2.39	SLC39A8
chr8	91728444	91728519	2.38	BC113828
chr8	11604992	11605167	2.38	GATA4
chr1	42400313	42400413	2.38	GUCA2A
chr17	22984468	22984788	2.38	LGALS9
chr4	126457848	126457948	2.38	LOC339951
chr1	146466595	146466860	2.38	NBPF1
chr1	146466595	146466860	2.38	NBPF8
chr1	234293824	234293914	2.38	NID1
chr3	135098043	135098338	2.38	RAB6B
chr4	168391698	168391968	2.38	SPOCK3
chr14	37748565	37749585	2.38	SSTR1
chr1	36605516	36605724	2.38	STK40
chr14	23779601	23780311	2.38	TINF2
chr8	91728444	91728519	2.38	TMEM64
chr2	9685548	9685773	2.38	YWHAQ
chr12	24947918	24948103	2.37	BCAT1
chr9	21956170	21956245	2.37	C9orf53
chr7	115927292	115927972	2.37	CAV2
chr16	63715233	63715525	2.37	CDH11
chr3	171618669	171619159	2.37	CLDN11
chr7	27248767	27249067	2.37	EVX1
chr12	24947918	24948103	2.37	FLJ42873
chr11	92342044	92342269	2.37	MTNR1B
chr14	56347619	56347994	2.37	OTX2
chr11	47164798	47165395	2.37	PACSIN3
chr17	34207808	34207903	2.37	PIP5K2B
chr6	35286851	35287016	2.37	SCUBE3
chr12	83830834	83831109	2.37	SLC6A15
chr21	32940171	32940266	2.37	SYNJ1
chr2	161981266	161981466	2.37	TBR1
chr2	74593951	74594661	2.37	TLX2
chr2	192768148	192768478	2.37	TMEFF2
chr5	14515798	14515903	2.37	TRIO
chr2	238541770	238541865	2.37	UBE2F
chr5	178300834	178301229	2.37	ZNF454
chr20	36150534	36150704	2.36	C20orf77
chr5	138237002	138237092	2.36	CTNNA1
chr20	36150534	36150704	2.36	FLJ44520
chrX	53475254	53475329	2.36	HADH2
chr4	55685545	55685850	2.36	KDR
chr1	196146632	196146902	2.36	LHX9
chr15	54996358	54996528	2.36	LOC145783
chr5	138237002	138237092	2.36	LRRTM2
chr11	65083638	65083723	2.36	LTBP3
chrX	53475254	53475329	2.36	RIBC1
chr11	8572581	8572811	2.36	STK33
chr8	80687668	80687768	2.36	STMN2
chr15	54996358	54996528	2.36	TCF12
chr20	54636396	54636486	2.36	TFAP2C
chr12	122035042	122035274	2.35	ABCB9
chr3	124652117	124652282	2.35	ADCY5
chr21	43976036	43976106	2.35	C21orf124
chr16	65526612	65526992	2.35	CES2
chr16	65526612	65526992	2.35	FAM96B
chr7	142672315	142672515	2.35	GSTK1
chr1	110949883	110950093	2.35	KCNA2
chr11	67838544	67839519	2.35	LRP5
chr3	39827273	39827868	2.35	MYRIP
chr21	43976036	43976106	2.35	PDXK
chr12	122035042	122035274	2.35	PITPNM2
chr19	54636121	54636196	2.35	SLC17A7
chr12	106692909	106693104	2.34	ASCL4
chr6	31762193	31762303	2.34	BAT5
chr6	31762193	31762303	2.34	BC011600
chr8	146247560	146247835	2.34	C8orf33
chr3	38056181	38056771	2.34	DLEC1
chr2	172660757	172660847	2.34	DLX1
chr3	43089986	43090286	2.34	FLJ44841
chr6	31762193	31762303	2.34	LY6G5C
chr8	17478020	17478220	2.34	PDGFRL
chr8	50985568	50985753	2.34	SNTG1
chr8	40873818	40873898	2.34	ZMAT4
chr11	130050860	130050975	2.33	C11orf44
chr21	36678461	36678591	2.33	CHAF1B
chr11	75158643	75158748	2.33	DGAT2
chr11	31792330	31792935	2.33	DKFZp686K1684
chr1	152514322	152514627	2.33	HAX1
chr11	133444849	133445459	2.33	JAM3
chr22	45020339	45020654	2.33	LOC150383
chr9	130690625	130690925	2.33	LRRC8A
chr10	28074983	28075583	2.33	MKX
chr17	45003680	45003880	2.33	NXPH3
chr14	22859563	22859638	2.33	PABPN1
chr10	85944820	85944995	2.33	PCDH21
chr10	120345750	120345975	2.33	PRLHR
chr10	42891635	42891745	2.33	RET
chr14	30163274	30163784	2.33	SCFD1
chr5	128329042	128329947	2.33	SLC27A6
chr1	48709274	48709379	2.33	SPATA6
chrX	71441227	71441317	2.32	CITED1
chr18	48120457	48121079	2.32	DCC
chr6	35767275	35767360	2.32	FKBP5
chr9	129706866	129707296	2.32	FLJ10232
chr9	129706866	129707296	2.32	FLJ42223
chr5	42989132	42989247	2.32	FLJ46336
chr1	169493997	169494112	2.32	FMO1
chr11	125642055	125642155	2.32	FOXRED1
chr1	92720279	92720589	2.32	GFI1
chr13	19666368	19666453	2.32	GJB2
chr5	148014036	148014331	2.32	HTR4
chr15	64333456	64333757	2.32	MEGF11
chr17	7995402	7995523	2.32	PER1
chrX	3645795	3646187	2.32	PRKX
chr11	125642055	125642155	2.32	SRPR
chr17	35068953	35069148	2.32	STARD3
chr9	135210982	135211177	2.32	SURF1
chr9	135210982	135211177	2.32	SURF2
chr11	44289310	44289740	2.31	ALX4
chr1	229538208	229539393	2.31	C1orf124
chr18	26875989	26876209	2.31	DSC3
chr1	229538208	229539393	2.31	EXOC8
chr11	74817881	74818176	2.31	FLJ33790
chr2	127131057	127131377	2.31	GYPC
chr2	24307457	24307681	2.31	ITSN2
chr4	44143315	44143415	2.31	KCTD8
chr15	89341569	89342129	2.31	PRC1
chr2	24307457	24307681	2.31	PRO2015
chr1	229363731	229363906	2.31	TRIM67
chr17	3408620	3408715	2.31	TRPV3
chr15	89341569	89342129	2.31	VPS33B
chr4	41849478	41849568	2.3	AB126828
chr4	41849478	41849568	2.3	AB126829
chr4	41849478	41849568	2.3	CCDC4
chr19	50152266	50152946	2.3	CLPTM1
chr3	193608833	193608939	2.3	FGF12
chr17	44013629	44014109	2.3	HOXB4
chr10	102977318	102977928	2.3	LBX1
chr1	19845216	19845416	2.3	NBL1
chr3	112271838	112271938	2.3	PVRL3
chr1	25128385	25128460	2.3	RUNX3
chr7	158630690	158630850	2.3	VIPR2
chr10	97360750	97360950	2.29	ALDH18A1
chr9	119217454	119217769	2.29	ASTN2
chr11	118714577	118715062	2.29	C1QTNF5
chr10	73395060	73395225	2.29	CHST3
chr19	15436477	15436667	2.29	FLJ21438
chr17	69833388	69833598	2.29	KIF19
chr18	5186873	5186948	2.29	LOC642597
chr22	44922673	44923481	2.29	LOC642736
chr1	198276202	198276497	2.29	NR5A2
chr10	60605765	60605855	2.29	PHYHIPL
chr22	44922673	44923481	2.29	PPARA
chr19	5576181	5576489	2.29	SAFB
chr19	5576181	5576489	2.29	SAFB2
chr6	2792030	2792222	2.29	SERPINB1
chr7	102873183	102873483	2.29	SLC26A5
chr6	24234062	24234232	2.29	VMP
chr5	32481402	32481507	2.29	ZFR
chr18	31174251	31174346	2.29	ZNF24
chr20	47988652	47988837	2.29	ZNF313
chr18	31174251	31174346	2.29	ZNF397
chr16	73691283	73691403	2.29	ZNRF1
chr7	138134190	138134295	2.28	ATP6V0A4
chr3	114418092	114418467	2.28	BOC
chr16	92435	92515	2.28	C16orf35
chr1	218931304	218931609	2.28	C1orf115
chr17	71026056	71026126	2.28	CASKIN2
chr22	16060338	16060538	2.28	CECR1
chr12	103375338	103375831	2.28	CHST11
chr22	16060338	16060538	2.28	FLJ27113
chr9	69667438	69667458	2.28	FOXD4L4
chr18	73091553	73091823	2.28	GALR1
chr7	138134190	138134295	2.28	LOC155006
chr5	149515432	149515914	2.28	PDGFRB
chr17	71026056	71026126	2.28	TSEN54
chr1	152794450	152794660	2.28	UBE2Q1
chr7	127016916	127017095	2.27	ARF5
chr3	132226012	132226432	2.27	ASTE1
chr1	154966539	154966629	2.27	C1orf66
chr8	86538139	86538641	2.27	CA3
chr6	32023865	32024470	2.27	CFB
chr1	44911592	44911787	2.27	CR608781
chr5	158457108	158457308	2.27	EBF
chr2	56003037	56003132	2.27	EFEMP1
chr8	103886732	103886842	2.27	FLJ45248
chr7	127016916	127017095	2.27	FSCN3
chr7	127016916	127017095	2.27	GCC1
chr4	54662487	54662677	2.27	GSH2
chr2	176689851	176690151	2.27	HOXD10
chr20	20298364	20298569	2.27	INSM1
chr1	154966539	154966629	2.27	ISG20L2
chr15	74419936	74420121	2.27	ISL2
chr9	109293779	109293909	2.27	KLF4
chr7	29572177	29572378	2.27	LOC222171
chr1	45022990	45023495	2.27	LOC644790
chr4	1276197	1276287	2.27	MAEA
chr1	44911592	44911787	2.27	MGC33556
chr1	169891328	169891403	2.27	MYOC
chr3	132226012	132226432	2.27	NEK11
chr10	80590103	80590383	2.27	RAI17
chr22	26831264	26831368	2.27	RP3-477H23.1
chr11	74952543	74953143	2.27	SERPINH1
chr12	33483852	33484082	2.27	SYT10
chr1	44911592	44911787	2.27	TMEM53
chr1	45022990	45023495	2.27	VMD2L2
chr19	62911908	62912088	2.27	ZNF154
chr9	94565231	94565306	2.26	BICD2
chr3	69144300	69144890	2.26	C3orf64
chr1	224076904	224077199	2.26	EPHX1
chr1	27837429	27837553	2.26	FGR
chr9	94565231	94565306	2.26	FKSG66
chr9	133351118	133351228	2.26	KIAA0515
chr2	149512288	149512363	2.26	KIF5C
chr5	59224315	59224385	2.26	L20969
chr19	43000407	43000587	2.26	LOC644554
chr7	5701643	5701945	2.26	TRIAD3
chr19	63766973	63767069	2.26	UBE2M
chr11	6904411	6904511	2.26	ZNF215
chr19	63766973	63767069	2.26	ZNF42
chr19	43000407	43000587	2.26	ZNF573
chr22	49519007	49519202	2.25	ACR
chr19	11510052	11510562	2.25	CNN1
chr12	46683659	46683859	2.25	COL2A1
chr14	93664771	93664877	2.25	FAM14A
chrX	135942615	135942918	2.25	GPR101
chr1	238842113	238842213	2.25	GREM2
chr12	46500849	46501644	2.25	HDAC7A
chr6	19946419	19946529	2.25	ID4
chr5	180164488	180164773	2.25	MGAT1
chr20	56699670	56699901	2.25	NPEPL1
chr4	30332534	30332644	2.25	PCDH7
chr1	66030715	66031080	2.25	PDE4B
chr3	9458601	9458676	2.25	SETD5
chr22	49519007	49519202	2.25	SHANK3
chr7	154940619	154940689	2.24	EN2
chr1	188711482	188711615	2.24	FAM5C
chr4	141639070	141639150	2.24	LOC152586
chr2	234405992	234406082	2.24	LOC339766
chr6	27387998	27388293	2.24	LOC441135
chr4	141639070	141639150	2.24	LOC646484
chr2	110231254	110231359	2.24	MALL
chr19	12997524	12997809	2.24	NFIX
chr4	54788609	54789319	2.24	PDGFRA
chr8	57521655	57521850	2.24	PENK
chr6	27387998	27388293	2.24	POM121L2
chr13	99425114	99425344	2.24	ZIC5
chr13	112478171	112478466	2.23	ATP11A
chr17	7495382	7495482	2.23	ATP1B2
chr17_random	631437	631522	2.23	DOC2B
chr5	142005054	142005254	2.23	FGF1
chr4	2393671	2394073	2.23	FLJ44040
chr1	180629649	180629854	2.23	GLUL
chr18	68684814	68684934	2.23	LOC388481
chr18	68684814	68684934	2.23	NETO1
chr8	54015338	54015738	2.23	NPBWR1
chr1	239586128	239586303	2.23	RGS7
chr14	20339807	20340012	2.23	RNASE1
chr4	2393671	2394073	2.23	ZFYVE28
chr1	33320335	33320505	2.22	ADC
chr17	37923075	37923185	2.22	ATP6V0A1
chr15	62126364	62126464	2.22	DAPK2
chr14	22903463	22903633	2.22	EFS
chr17	37923075	37923185	2.22	FLJ43939
chr11	1710405	1710525	2.22	HCCA2
chr6	55148030	55148140	2.22	HCRTR2
chr7	27154647	27154772	2.22	HOXA5
chr7	27154647	27154772	2.22	HOXA6
chr12	52707059	52707144	2.22	HOXC4
chr12	52707059	52707144	2.22	HOXC6
chr8	73612914	73613079	2.22	KCNB2
chr17	21221220	21221305	2.22	KCNJ12
chr1	194844718	194845216	2.22	KCNT2
chr14	22903463	22903633	2.22	LOC643759
chr19	49016626	49016831	2.22	LYPD5
chr1	149644489	149644764	2.22	POGZ
chr3	182913242	182913317	2.22	SOX2
chr19	49016626	49016831	2.22	ZNF283
chr1	148789128	148789213	2.21	ADAMTSL4
chr19	55126097	55126302	2.21	ATF5
chr12	52357531	52357701	2.21	ATP5G2
chr13	24940755	24940860	2.21	ATP8A2
chr17	64047258	64047358	2.21	FAM20A
chr2	219555550	219556050	2.21	FEV
chr17	64047258	64047358	2.21	FLJ45097
chr17	64047258	64047358	2.21	FP2747
chr19	55126097	55126302	2.21	IL4I1
chr4	147319034	147319164	2.21	LSM6
chr16	74511	75131	2.21	MPG
chr19	55126097	55126302	2.21	NUP62
chr5	141319972	141320362	2.21	PCDH12
chr5	140216439	140216634	2.21	PCDHA1
chr5	140216439	140216634	2.21	PCDHA10
chr5	140216439	140216634	2.21	PCDHA2
chr5	140216439	140216634	2.21	PCDHA3
chr5	140216439	140216634	2.21	PCDHA4
chr5	140216439	140216634	2.21	PCDHA5
chr5	140216439	140216634	2.21	PCDHA6
chr5	140216439	140216634	2.21	PCDHA7
chr5	140216439	140216634	2.21	PCDHA8
chr5	140216439	140216634	2.21	PCDHA9
chr11	117980957	117982223	2.21	PHLDB1
chr17	1369728	1369742	2.21	PITPNA
chr17	17621503	17621588	2.21	RAI1
chr1	226742824	226743124	2.21	RNF187
chr1	150050228	150050332	2.21	RORC
chr11	8657923	8658018	2.21	RPL27A
chr20	1255716	1255915	2.21	SDCBP2
chr17	6556702	6556807	2.21	SLC13A5
chr17	17621503	17621588	2.21	SMCR5
chr16	2506966	2507456	2.2	AMDHD2
chr10	5974070	5974175	2.2	ANKRD16
chr2	219806858	219806972	2.2	ANKZF1
chr2	219806858	219806972	2.2	ATG9A
chr16	2506966	2507456	2.2	ATP6V0C
chr1	43598537	43598712	2.2	CDC20
chr4	155473404	155473724	2.2	DCHS2
chr15	43209767	43209862	2.2	DUOX1
chr10	5974070	5974175	2.2	FBXO18
chr5	148631760	148632060	2.2	FLJ36748
chr4	155473404	155473724	2.2	FLJ41374
chr1	202714087	202714187	2.2	FLJ45183
chr16	2506966	2507456	2.2	FLJ45598
chr10	82201542	82201652	2.2	FLJ90077
chr16	45473924	45474324	2.2	GPT2
chr5	152850427	152850810	2.2	GRIA1
chr6	35574010	35574335	2.2	LOC646815
chrX	30162400	30162500	2.2	MAGEB3
chr8	103204293	103204368	2.2	NCALD
chr16	66675189	66675985	2.2	NFATC3
chr15	43209767	43209862	2.2	NIP
chr4	85639111	85639524	2.2	NKX6-1
chr10	6282026	6282301	2.2	PFKFB3
chr1	202714087	202714187	2.2	PIK3C2B
chr18	53172643	53172748	2.2	ST8SIA3
chr6	35574010	35574335	2.2	TEAD3
chr17	39447274	39447399	2.2	TMEM101
chr10	82201542	82201652	2.2	TSPAN14
chr6	35574010	35574335	2.2	TULP1
chr5	178420645	178420725	2.2	ZNF354C
chr12	42231594	42231914	2.19	ADAMTS20
chr20	5980287	5980392	2.19	C20orf75
chr22	36997374	36997564	2.19	C22orf5
chr17	45991027	45991162	2.19	CACNA1G
chr18	24009232	24009438	2.19	CDH2
chr10	104668897	104669597	2.19	CNNM2
chr2	233961172	233961252	2.19	DGKD
chr3	135999083	135999683	2.19	EPHB1
chr19	54587275	54587470	2.19	FLJ32658
chr3	135999083	135999683	2.19	FLJ44898
chr1	157408374	157408774	2.19	IGSF4B
chr10	23520597	23520677	2.19	PTF1A
chr5	40871192	40871282	2.19	RPL37
chr4	83937648	83938143	2.19	SCD5
chr19	45765889	45766009	2.19	SPTBN4
chr17	37606520	37606815	2.19	STAT5B
chr17	68745483	68745583	2.18	C17orf80
chr1	43624908	43625008	2.18	C1orf84
chr20	54368529	54368654	2.18	C20orf108
chr21	32873867	32873962	2.18	C21orf77
chr1	153499846	153499926	2.18	CLK2
chr1	31938566	31938641	2.18	COL16A1
chr1	43624908	43625008	2.18	MED8
chr1	231261318	231261418	2.18	PCNXL2
chr11	66368785	66368865	2.18	RCE1
chr1	153499846	153499926	2.18	SCAMP3
chr21	32873867	32873962	2.18	TCP10L
chr7	19123852	19124224	2.18	TWIST1
chr4	115740234	115740364	2.18	UGT8
chr1	155181252	155181347	2.17	ARHGEF11
chr16	69341734	69342109	2.17	BC035152
chr11	27700961	27701147	2.17	BDNF
chr11	85073896	85074196	2.17	CCDC89
chr9	831600	831695	2.17	DMRT1
chr12	122581526	122581626	2.17	FLJ39378
chr17	24252970	24253065	2.17	FLOT2
chr4	172971440	172971565	2.17	GALNT17
chr3	50302073	50302243	2.17	IFRD2
chr15	72208926	72209301	2.17	ISLR2
chr15	72208926	72209301	2.17	LOC440287
chr4	172971440	172971565	2.17	LOC441052
chr17	24252970	24253065	2.17	MGC23280
chr19	18541347	18541417	2.17	MGC2749
chr12	47702182	47702280	2.17	MLL2
chr1	199705403	199705483	2.17	PHLDA3
chr12	47702182	47702280	2.17	PRKAG1
chr1	178387222	178387602	2.17	QSCN6
chr1	151781450	151781755	2.17	S100A4
chr1	151781450	151781755	2.17	S100A5
chr3	124227361	124227736	2.17	SEMA5B
chr20	60962311	60962391	2.17	TCFL5
chr19	18541347	18541417	2.17	UBA52
chr16	69341734	69342109	2.17	VAC14
chr17	24942258	24942363	2.16	ANKRD13B
chr19	47078375	47078475	2.16	ARHGEF1
chr9	95755848	95755938	2.16	BARX1
chr8	65650970	65651175	2.16	BHLHB5
chr1	154530007	154530087	2.16	C1orf85
chr2	86870669	86872099	2.16	CD8A
chr10	73142774	73142984	2.16	CDH23
chr15	39029175	39029305	2.16	CHAC1
chr9	35727434	35727804	2.16	CREB3
chr2	88251562	88251637	2.16	FLJ10916
chr9	35727434	35727804	2.16	GBA2
chr17	24942258	24942363	2.16	GIT1
chr2	86870669	86872099	2.16	LOC285074
chr9	32772620	32772700	2.16	LOC401498
chr17	24942258	24942363	2.16	LOC645942
chrX	1544799	1544904	2.16	P2RY8
chr11	60477027	60477097	2.16	SLC15A3
chr19	6541818	6541943	2.16	TNFSF7
chr6	3176703	3176793	2.16	TUBB2B
chr16	8678178	8678248	2.15	ABAT
chr2	61260629	61260759	2.15	AHSA2
chr12	122027215	122027335	2.15	ARL6IP4
chr1	19456280	19456766	2.15	C1orf33
chr20	61043339	61043523	2.15	C20orf11
chr19	59174605	59174702	2.15	CACNG8
chr5	82802971	82803251	2.15	CSPG2
chr20	61043339	61043523	2.15	DIDO1
chr7	124191131	124191231	2.15	GPR37
chr17	44050621	44050716	2.15	HOXB8
chr2	176672264	176672349	2.15	HOXD12
chr7	150738507	150738582	2.15	LOC349136
chr22	28197341	28197431	2.15	NEFH
chr12	122027215	122027335	2.15	OGFOD2
chr14	74490033	74490353	2.15	PGF
chr19	5886339	5886534	2.15	RANBP3
chr15	63146382	63146552	2.15	RASL12
chr3	45243588	45243693	2.15	RIS1
chr1	54643013	54643228	2.15	SSBP3
chr5	142231383	142231558	2.14	ARHGAP26
chr12	120503659	120503854	2.14	FBXL10
chr8	100020248	100020358	2.14	LOC643506
chr7	129212562	129212672	2.14	LOC646987
chr17	2248248	2248353	2.14	MNT
chr11	18769234	18769359	2.14	PTPN5
chr20	60745075	60745675	2.14	RP11-93B14.6
chr20	60745075	60745675	2.14	SLCO4A1
chr3	64646132	64646237	2.13	ADAMTS9
chr9	116189713	116189813	2.13	AKNA
chr3	113313042	113313242	2.13	BC041355
chr3	113313042	113313242	2.13	C3orf52
chr8	6722883	6722983	2.13	DEFB1
chr6	90078792	90078897	2.13	GABRR2
chr1	226405404	226405704	2.13	GJA12
chr16	86195129	86195199	2.13	JPH3
chr14	47213308	47213438	2.13	MAMDC1
chr10	46502173	46502368	2.13	PPYR1
chr8	132122762	132123067	2.12	ADCY8
chr21	45180798	45180923	2.12	C21orf67
chr21	45180798	45180923	2.12	C21orf69
chr21	45180798	45180923	2.12	C21orf70
chr16	24175085	24175205	2.12	CACNG3
chr5	176835330	176835635	2.12	DBN1
chr10	79068828	79068998	2.12	DKFZp781N1049
chr2	31316429	31317014	2.12	EHD3
chr3	71880367	71880472	2.12	EIF4E3
chr17	7154447	7154642	2.12	EIF5A
chr2	31316429	31317014	2.12	FLJ42651
chr12	88441291	88441591	2.12	GALNT4
chr10	79068828	79068998	2.12	KCNMA1
chr22	36633416	36633491	2.12	MICAL-L1
chr8	57188527	57188802	2.12	MOS
chr17	70432059	70433149	2.12	OTOP2
chr15	73728499	73728694	2.12	SH3PX3
chr17	31159327	31159422	2.12	TAF15
chr17	33177680	33178000	2.12	TCF2
chr17	70432059	70433149	2.12	USH1G
chr12	88441291	88441591	2.12	WDR51B
chr20	1115724	1115844	2.11	C20orf46
chr19	62955951	62956121	2.11	FLJ38288
chr8	95341555	95341755	2.11	GEM
chr1	39930904	39931104	2.11	HPCAL4
chr2	182030667	182030867	2.11	ITGA4
chr10	3814124	3814194	2.11	KLF6
chr1	147027366	147027376	2.11	LOC644291
chr14	74024249	74024364	2.11	NPC2
chr8	71145829	71145929	2.11	PRDM14
chr22	30774286	30774461	2.11	SLC5A1
chr9	131624827	131624912	2.11	TOR1A
chr17	69721598	69722323	2.11	TTYH2
chr7	27116980	27117055	2.1	FLJ31668
chr2	171382459	171383774	2.1	GAD1
chr14	41144404	41144614	2.1	LRFN5
chr1	226364743	226364848	2.1	MRPL55
chr15	63502798	63502868	2.1	NOPE
chr3	196751578	196751863	2.1	PPP1R2
chr13	83352136	83352456	2.1	SLITRK1
chr16	4718578	4719093	2.09	ANKS3
chr12	102220465	102220535	2.09	BC039352
chr12	102220465	102220535	2.09	C12orf42
chr21	45539653	45540148	2.09	C21orf86
chr2	171992197	171992272	2.09	C2orf37
chr19	51607956	51608256	2.09	CCDC8
chr8	121207154	121207259	2.09	COL14A1
chr2	171992197	171992272	2.09	FLJ13984
chr16	4718578	4719093	2.09	FLJ41377
chr17	31102042	31102112	2.09	GAS2L2
chr3	185502216	185502431	2.09	PSMD2
chr5	131740720	131740835	2.09	SLC22A5
chr17	33975859	33975959	2.09	SNIP
chr8	55528148	55528348	2.09	SOX17
chr14	95196272	95196447	2.09	TCL1B
chr14	95196272	95196447	2.09	TCL6
chr5	149662544	149663059	2.08	ARSI
chr20	30528420	30528520	2.08	BC038088
chr5	149662544	149663059	2.08	BC111002
chr20	30528420	30528520	2.08	C20orf112
chr2	238728806	238728876	2.08	C2orf19
chr11	14952705	14952825	2.08	CALCA
chr19	52545845	52546110	2.08	DHX34
chr6	27949318	27949439	2.08	HIST1H3I
chr6	27949318	27949439	2.08	HIST1H4L
chr12	52711952	52712047	2.08	HOXC5
chr6	100157286	100157386	2.08	PRDM13
chr13	45858940	45859030	2.07	C13orf18
chr20	33578330	33578460	2.07	C20orf173
chr13	21141306	21141381	2.07	FGF9
chr4	122904934	122905034	2.07	FLJ30834
chr11	6587315	6587390	2.07	ILK
chr20	33578330	33578460	2.07	LOC343705
chr9	35480856	35480951	2.07	LOC646932
chr10	15255014	15255320	2.07	NMT2
chr19	54062036	54062141	2.07	PLEKHA4
chr4	122904934	122905034	2.07	pp12613
chr2	238176982	238177187	2.07	RAB17
chr9	35480856	35480951	2.07	RUSC2
chr9	129699085	129699200	2.07	ST6GALNAC6
chr3	150857097	150857192	2.07	WWTR1
chr2	72227293	72227603	2.06	CYP26B1
chr1	178468897	178468967	2.06	LHX4
chr7	1244024	1244094	2.06	LOC340260
chr5	41545522	41546317	2.06	PLCXD3
chr10	118991224	118991294	2.06	SLC18A2
chr19	63610250	63610585	2.05	AF469043
chr5	10803083	10803183	2.05	BC080565
chr5	10803083	10803183	2.05	DAP
chr7	113954977	113955192	2.05	FOXP2
chr7	30978273	30978393	2.05	GHRHR
chr9	138865270	138865401	2.05	MAMDC4
chr11	12355082	12355182	2.05	PARVA
chr9	138865270	138865401	2.05	PHPT1
chr6	32923311	32923426	2.05	PSMB8
chr6	32923311	32923426	2.05	TAP1
chr21	44330365	44330575	2.05	TMEM1
chr19	63610250	63610585	2.05	ZNF584
chr1	234917051	234917131	2.04	ACTN2
chr21	39489988	39490568	2.04	BRWD1
chr16	65700846	65700946	2.04	C16orf70
chr17	40700827	40700947	2.04	FLJ39900
chr5	37874288	37874884	2.04	GDNF
chr19	10258672	10258742	2.04	ICAM1
chr19	10258672	10258742	2.04	ICAM4
chr19	10258672	10258742	2.04	ICAM5
chr17	40700827	40700947	2.04	MAP3K14
chr3	140740109	140740209	2.04	RBP1
chr15	91433771	91433871	2.04	RGMA
chr19	2100581	2100681	2.03	AP3D1
chr6	169894968	169895098	2.03	C6orf70
chr11	2864817	2864917	2.03	CDKN1C
chr12	4889890	4889998	2.03	KCNA1
chr8	30538656	30538781	2.03	RBPMS
chr11	2864817	2864917	2.03	SLC22A18AS
chr6	169894968	169895098	2.03	TCTE3
chr11	44918278	44918376	2.03	TP53I11
chr10	72102781	72102976	2.02	ADAMTS14
chr11	66797025	66797215	2.02	ADRBK1
chr8	4837661	4837756	2.02	CSMD1
chr19	34845936	34846026	2.02	PLEKHF1
chr17	75540211	75540401	2.02	TBC1D16
chr1	90954782	90955484	2.01	BARHL2
chr19	59197817	59197897	2.01	CACNG6
chr9	88750182	88750357	2.01	GAS1
chr11	104986917	104987047	2.01	GRIA4
chr11	104986917	104987047	2.01	LOC653366
chr9	126218062	126218132	2.01	PSMB7
chr21	44111547	44111647	2	AGPAT3
chr1	176745166	176745251	2	C1orf49
chr8	145405627	145405707	2	C8orf30A
chr21	44111547	44111647	2	LOC642439
chr8	145405627	145405707	2	LOC653154
chr8	104580285	104580355	2	RIMS2
